# Supplementary material for: Rational design of highly potent broad-spectrum enterovirus inhibitors targeting the nonstructural protein 2C
Source: PLoS Biol. 2020 Nov 6;18(11):e3000904. doi: 10.1371/journal.pbio.3000904 (PMC7673538; doi:10.1371/journal.pbio.3000904)
Supplement: S1 Data — (XLSX) [file pbio.3000904.s002.xlsx]

## Sheet: Table 1
Data from Table 1				displayed are EC50 values calculated from biological triplicates per experiment
					(S)-fluoxetine
	Virus	Species	Strain	Experiment 1	Experiment 2	Experiement 3	Average	SDEV
	EV-A71	EV-A	BrCr	> 30	> 30	> 30	> 30	> 30
	CVB3	EV-B	Nancy	0.42	0.62	0.45	0.496667	0.0880656
	PV-1	EV-C	Sabin1	> 30	> 30	> 30	> 30	> 30
	CV-A24	EV-C	Joseph	> 30	> 30	> 30	> 30	> 30
	EV-D68	EV-D	Fermon	0.33	0.67	0.87	0.623333	0.22291
	HRV-A2	RV-A		9.23	8.66	8.88	8.92333	0.23471
	HRV-B14	RV-B		5.68	6.73	6.23	6.21333	0.428823
	CC50			21.55	21.83	21.31	21.5633	0.212498
					Compound 1
	Virus	Species	Strain	Experiment 1	Experiment 2	Experiement 3	Average	SDEV
	EV-A71	EV-A	BrCr	> 30	> 30	> 30	> 30	> 30
	CVB3	EV-B	Nancy	1.72	1.62	1.78	1.70667	0.0659966
	PV-1	EV-C	Sabin1	> 30	> 30	> 30	> 30	> 30
	CV-A24	EV-C	Joseph	> 30	> 30	> 30	> 30	> 30
	EV-D68	EV-D	Fermon	0.25	0.39	0.31	0.316667	0.0573488
	HRV-A2	RV-A		> 30	> 30	> 30	> 30	> 30
	HRV-B14	RV-B		12.24	9.16	11.12	10.84	1.2729
	CC50			> 30	> 30	> 30	> 30	> 30

## Sheet: S1+S2 Table
Data from S1 Table				displayed are EC50 values calculated from biological triplicates per experiment
		CV-B3
		Exp 1	Exp2				Exp 1	Exp2
	Compound	EC50 µM	EC50 µM	Average	SDEV		CC50 µM	CC50 µM	Average	SDEV
	1	1.87	1.96	1.915	0.045		>30	>30	>30	>30
	5a	>30	>30	>30	>30		>30	>30	>30	>30
	5b	>30	>30	>30	>30		>30	>30	>30	>30
	5c	3.21	2.81	3.01	0.2		>30	>30	>30	>30
	5d	0.47	0.55	0.51	0.04		>30	>30	>30	>30
	5e	6.02	6.86	6.44	0.42		>30	>30	>30	>30
	5f	>30	>30	>30	>30		>30	>30	>30	>30
	5g	>30	>30	>30	>30		>30	>30	>30	>30
	6	>30	>30	>30	>30		>30	>30	>30	>30
	12a	0.059	0.095	0.077	0.018		>30	>30	>30	>30
	15	>30	>30	>30	>30		>30	>30	>30	>30
Data from S2 Table
		CV-B3
		Exp 1	Exp2				Exp 1	Exp2
	Compound	EC50 µM	EC50 µM	Average	SDEV		CC50 µM	CC50 µM	Average	SDEV
	1	1.87	1.96	1.915	0.045		>30	>30	>30	>30
	19a	0.88	0.94	0.91	0.03		>30	>30	>30	>30
	19b	0.73	0.93	0.83	0.1		>30	>30	>30	>30
	19c	4.32	3.82	4.07	0.25		>30	>30	>30	>30
	19d	0.73	0.85	0.79	0.06		>30	>30	>30	>30
	19e	0.73	0.98	0.855	0.125		>30	>30	>30	>30
	19f	3.52	2.68	3.1	0.42		>30	>30	>30	>30
	19g	0.86	0.89	0.875	0.015		>30	>30	>30	>30
	19h	7.95	6.11	7.03	0.92		>30	>30	>30	>30
	19i	2.35	2.55	2.45	0.1		>30	>30	>30	>30
	22	1.42	1.58	1.5	0.08		>30	>30	>30	>30

## Sheet: S3 Table 
Data from S3 Table				displayed are EC50 values calculated from biological triplicates per experiment
			Exp 1	Exp 2			Exp 1	Exp 2
			EC50				CC50
		Compound	HelaR19	HelaR19	Average	SD	HelaR19	HelaR19	Average	SD
		1	1.65	1.87	1.76	0.11	40.42	47.42	43.92	3.5
		5c	4.95	4.68	4.815	0.135	>100	>100	>100	>100
		5d	0.52	0.31	0.415	0.105	52	54.09	53.045	1.045
		5e	8.41	9.32	8.865	0.455	>100	>100	>100	>100
		12a	0.004	0.0183	0.01115	0.00715	>100	>100	>100	>100
		19a	1.25	1.98	1.615	0.365	>100	>100	>100	>100
		19b	0.46	0.89	0.675	0.215	>100	>100	>100	>100
		19c	4.06	4.77	4.415	0.355	>100	>100	>100	>100
		19d	0.91	0.63	0.77	0.14	92.33	95.02	93.675	1.345
		19e	0.87	0.99	0.93	0.06	53	55	54	1
		19f	3.45	3.11	3.28	0.17	30	34	32	2
		19g	1.02	1.69	1.355	0.335	>100	>100	>100	>100
		19h	7.5	7.8	7.65	0.15	44.49	41	42.745	1.745
		19i	2.52	3.03	2.775	0.255	68.05	68.98	68.515	0.465
		22	2.69	2.51	2.6	0.09	>100	>100	>100	>100
			Exp 1	Exp 2			Exp 1	Exp 2
			EC50				CC50
		Compound	Hap1	Hap1	Average	SD	Hap1	Hap1	Average	SD
		1	1.49	1.65	1.57	0.08	45.09	46.09	45.59	0.5
		5c	2.05	2.99	2.52	0.47	100	100	100	0
		5d	0.17	0.33	0.25	0.08	53.89	53.98	53.935	0.045
		5e	17.51	14.2	15.855	1.655	100	100	100	0
		12a	0.04	0.006	0.023	0.017	100	100	100	0
		19a	0.48	0.97	0.725	0.245	100	100	100	0
		19b	0.15	0.55	0.35	0.2	100	100	100	0
		19c	2.15	2.09	2.12	0.03	100	100	100	0
		19d	0.69	0.8	0.745	0.055	97.45	98.09	97.77	0.32
		19e	2.14	3.56	2.85	0.71	55.34	54.45	54.895	0.445
		19f	2.3	1.9	2.1	0.2	60.98	64.09	62.535	1.555
		19g	2.08	2.68	2.38	0.3	100	100	100	0
		19h	4.28	3.98	4.13	0.15	48.38	49.09	48.735	0.355
		19i	1.46	2.03	1.745	0.285	100	100	100	0
		22	2.5	2.87	2.685	0.185	100	100	100	0
			Exp 1	Exp 2			Exp 1	Exp 2
			EC50				CC50
		Compound	BGM	BGM	Average	SD	BGM	BGM	Average	SD
		1	1.43	1.89	1.66	0.23	50.96	50.33	50.645	0.315
		5c	3.86	4.5	4.18	0.32	58	54	56	2
		5d	0.49	0.77	0.63	0.14	65	67.09	66.045	1.045
		5e	16.69	18.94	17.815	1.125	100	100	100	0
		12a	0.02	0.05	0.035	0.015	100	100	100	0
		19a	1.9	1.77	1.835	0.065	100	100	100	0
		19b	0.18	0.09	0.135	0.045	100	100	100	0
		19c	3.95	4.65	4.3	0.35	100	100	100	0
		19d	0.44	0.32	0.38	0.06	91.08	94.09	92.585	1.505
		19e	2.05	2.76	2.405	0.355	54.97	56.87	55.92	0.95
		19f	2.22	2.98	2.6	0.38	30.5	33.32	31.91	1.41
		19g	1.95	1.44	1.695	0.255	100	100	100	0
		19h	NA	NA	NA	NA	45.35	48.3	46.825	1.475
		19i	1.42	1.99	1.705	0.285	55.34	55.45	55.395	0.055
		22	2.55	2.01	2.28	0.27	100	100	100	0

## Sheet: Table 2
Data fromTable 2				displayed are EC50 values calculated from biological triplicates per experiment
		EV-A71 (BrCr)				Polio (Sabin1)				CV-A24(Joseph)				EV-D68 (Fermon)				HRV-A2				HRV-B14
	Compound	Exp1	Exp2	Average	SDEV	Exp1	Exp2	Average	SDEV	Exp1	Exp2	Average	SDEV	Exp1	Exp2	Average	SDEV	Exp1	Exp2	Average	SDEV	Exp1	Exp2	Average	SDEV
	1	-	-	#DIV/0!	#DIV/0!	-	-	#DIV/0!	#DIV/0!	-	-	#DIV/0!	#DIV/0!	0.31	1.95	1.13	0.82	10.87	13.76	12.315	1.445	10.85	13.87	12.36	1.51
	5c	-	-	#DIV/0!	#DIV/0!	-	-	#DIV/0!	#DIV/0!	-	-	#DIV/0!	#DIV/0!	3.39	3.54	3.465	0.075	-	-	#DIV/0!	#DIV/0!	-	-	#DIV/0!	#DIV/0!
	5d	-	-	#DIV/0!	#DIV/0!	-	-	#DIV/0!	#DIV/0!	-	-	#DIV/0!	#DIV/0!	2.42	3.21	2.815	0.395	9.11	9.47	9.29	0.18	9.65	8.93	9.29	0.36
	5e	-	-	#DIV/0!	#DIV/0!	-	-	#DIV/0!	#DIV/0!	-	-	#DIV/0!	#DIV/0!	11.82	9.08	10.45	1.37	-	-	#DIV/0!	#DIV/0!	-	-	#DIV/0!	#DIV/0!
	12a	4.76	3.29	4.025	0.735	3.89	3.53	3.71	0.18	3.29	3.73	3.51	0.22	1.282	0.887	1.0845	0.1975	1.19	1.7	1.445	0.255	1.66	1.24	1.45	0.21
	19a	3.19	3.8	3.495	0.305	31.5	33.65	32.575	1.075	21.5	21.45	21.475	0.025	1.79	0.89	1.34	0.45	-	-	#DIV/0!	#DIV/0!	-		#DIV/0!	#DIV/0!
	19b	0.98	0.8	0.89	0.09	8.5	9.65	9.075	0.575	5.65	7.12	6.385	0.735	0.75	0.24	0.495	0.255	9.87	10.77	10.32	0.45	11.12	9.9	10.51	0.61
	19c	-	-	#DIV/0!	#DIV/0!	-	-	#DIV/0!	#DIV/0!	-	-	#DIV/0!	#DIV/0!	8.12	9.76	8.94	0.82	-	-	#DIV/0!	#DIV/0!	-	-	#DIV/0!	#DIV/0!
	19d	0.39	0.15	0.27	0.12	21	22.08	21.54	0.54	18.98	20.08	19.53	0.55	1.395	1.35	1.3725	0.0225	3.98	4.22	4.1	0.12	4.76	3.61	4.185	0.575
	19e	3.09	5.06	4.075	0.985	-	-	#DIV/0!	#DIV/0!	-	-	#DIV/0!	#DIV/0!	4.72	4.21	4.465	0.255	8.18	8.58	8.38	0.2	7.9	8.86	8.38	0.48
	19f	3.87	4.87	4.37	0.5	-	-	#DIV/0!	#DIV/0!	-	-	#DIV/0!	#DIV/0!	13.64	15.35	14.495	0.855	5.02	5.42	5.22	0.2	4.68	5.76	5.22	0.54
	19g	0.46	0.73	0.595	0.135	16.5	18.5	17.5	1	9.29	11.03	10.16	0.87	1.56	1.41	1.485	0.075	12.23	12.78	12.505	0.275	13.61	11.52	12.565	1.045
	19h	1.68	2.1	1.89	0.21	-		#DIV/0!	#DIV/0!	-		#DIV/0!	#DIV/0!	>30	>30	#DIV/0!	#DIV/0!	4.61	4.67	4.64	0.03	5.55	3.72	4.635	0.915
	19i	-	-	#DIV/0!	#DIV/0!	-	-	#DIV/0!	#DIV/0!	-	-	#DIV/0!	#DIV/0!	3.16	3.54	3.35	0.19	-	-	#DIV/0!	#DIV/0!	-	-	#DIV/0!	#DIV/0!
	22	0.78	1.76	1.27	0.49	-	-	#DIV/0!	#DIV/0!	-	-	#DIV/0!	#DIV/0!	11.59	13.21	12.4	0.81	-	-	#DIV/0!	#DIV/0!	-	-	#DIV/0!	#DIV/0!

## Sheet: Table 3
Data from Table 3				displayed are EC50 values calculated from biological triplicates per experiment
				SFX				1				12a				19b				19d
	Virus	Strain	Cluster	Exp1	Exp2	Average	SDEV	Exp1	Exp2	Average	SDEV	Exp1	Exp2	Average	SDEV	Exp1	Exp2	Average	SDEV	Exp1	Exp2	Average	SDEV
	EV-A71	BrCr	A	NA	NA	#DIV/0!	#DIV/0!	NA	NA	#DIV/0!	#DIV/0!	4.85	4.01	4.43	0.42	1.01	1.22	1.115	0.105	1.06	2.3	1.68	0.62
		TW/70811/08	B5	NA	NA	#DIV/0!	#DIV/0!	NA	NA	#DIV/0!	#DIV/0!	7.55	8.75	8.15	0.6	1.09	0.74	0.915	0.175	0.75	1.82	1.285	0.535
		TW/96016/08	B5	NA	NA	#DIV/0!	#DIV/0!	NA	NA	#DIV/0!	#DIV/0!	9.5	9.44	9.47	0.03	1.87	1.9	1.885	0.015	1.12	2.75	1.935	0.815
		TW/72232/04	C4	4.75	7.65	6.2	1.45	NA	NA	#DIV/0!	#DIV/0!	4.32	8.5	6.41	2.09	3.7	3.95	3.825	0.125	1.34	3.74	2.54	1.2
		TW/2728/04	C4	5.5	4.35	4.925	0.575	NA	NA	#DIV/0!	#DIV/0!	9.55	8.25	8.9	0.65	2.18	2.02	2.1	0.08	1.11	3.55	2.33	1.22
		CDC	NA	5.75	3.54	4.645	1.105	NA	NA	#DIV/0!	#DIV/0!	9.58	8.76	9.17	0.41	1.87	2.17	2.02	0.15	1.87	3.93	2.9	1.03
	EV-D68	Fermon		0.87	0.61	0.74	0.13	0.45	0.85	0.65	0.2	1.33	1.13	1.23	0.1	0.68	0.48	0.58	0.1	1.56	1.16	1.36	0.2
		4311000742	A	0.507	0.807	0.657	0.15	3.43	4.23	3.83	0.4	2.01	1.7	1.855	0.155	1.51	1.11	1.31	0.2	4.01	3.81	3.91	0.1
		4310901348	A	0.923	1.56	1.2415	0.3185	4.59	4.34	4.465	0.125	3.32	2.12	2.72	0.6	2.39	1.03	1.71	0.68	3.98	3.12	3.55	0.43
		4310902042	B	0.27	0.87	0.57	0.3	4.69	3.39	4.04	0.65	1.21	1.67	1.44	0.23	1.01	0.81	0.91	0.1	3.12	3.94	3.53	0.41
		4310900947	B	0.67	1.22	0.945	0.275	3.31	3.98	3.645	0.335	1.45	2.23	1.84	0.39	2.03	1.67	1.85	0.18	4.22	4.99	4.605	0.385
		4310902284	C	1.82	1.11	1.465	0.355	2.34	2.11	2.225	0.115	1.49	3.12	2.305	0.815	1.11	1.46	1.285	0.175	1.32	2.32	1.82	0.5
	CV-A24	Joseph		NA	NA	#DIV/0!	#DIV/0!	NA	NA	#DIV/0!	#DIV/0!	3.04	3.87	3.455	0.415	4.38	5.6	4.99	0.61	17.98	19.32	18.65	0.67
	CV-A24v	110386		NA	NA	#DIV/0!	#DIV/0!	NA	NA	#DIV/0!	#DIV/0!	2.01	1.87	1.94	0.07	2.07	2.98	2.525	0.455	16.98	14.34	15.66	1.32
		110389		NA	NA	#DIV/0!	#DIV/0!	NA	NA	#DIV/0!	#DIV/0!	4.09	3.45	3.77	0.32	5.88	5.42	5.65	0.23	18.12	18.99	18.555	0.435
		110390		NA	NA	#DIV/0!	#DIV/0!	NA	NA	#DIV/0!	#DIV/0!	2.46	1.35	1.905	0.555	3.99	4.32	4.155	0.165	17.08	16.43	16.755	0.325
		110392		NA	NA	#DIV/0!	#DIV/0!	NA	NA	#DIV/0!	#DIV/0!	2.55	2.09	2.32	0.23	4.17	4.53	4.35	0.18	20.03	18.09	19.06	0.97

## Sheet: Table 4
Data from Table 4			displayed are EC50 values calculated from biological triplicates per experiment
		19d							12a							19b							SFX
	Virus	Exp1	Exp2	Exp3	Average	SDTEV	Fold		Exp1	Exp2	Exp3	Average	SDTEV	Fold		Exp1	Exp2	Exp3	Average	SDTEV	Fold		Exp1	Exp2	Exp3	Average	SDTEV	Fold
	EV-A71	0.54	0.69	0.75	0.66	0.0883176	1		4.32	4.98	4.65	4.65	0.269444	1		0.69	0.98	0.79	0.82	0.120277	1		NA	NA	NA	#DIV/0!	#DIV/0!	#DIV/0!
	EV-A71 pool 1	3.57	2.68	3.18	3.14333	0.364265	4.76263		3.21	3.622	3.18	3.33733	0.201662	0.717706		2.41	2.22	2.18	2.27	0.100333	2.76829		NA	NA	NA	#DIV/0!	#DIV/0!	#DIV/0!
	EV-A71 pool 2	7.32	7.98	7.63	7.64333	0.269609	11.5808		18.22	22.45	20.78	20.4833	1.73958	4.40502		11.18	10.22	10.81	10.7367	0.395334	13.0935		NA	NA	NA	#DIV/0!	#DIV/0!	#DIV/0!
	EV-A71 pool 3	7.04	6.88	7	6.97333	0.0679869	10.5657		22.45	25.66	23.44	23.85	1.34216	5.12903		11.41	10.46	11.44	11.1033	0.45507	13.5407		NA	NA	NA	#DIV/0!	#DIV/0!	#DIV/0!
	EV-A71 pool 4	8.04	8.44	8.23	8.23667	0.163367	12.4798		23;08	24.44	26.23	25.335	0.895	5.44839		10.08	14.44	10.26	11.5933	2.01424	14.1382		NA	NA	NA	#DIV/0!	#DIV/0!	#DIV/0!
	CV-B3	1.04	1.44	1.76	1.41333	0.294543	1		0.017	0.021	0.018	0.0186667	0.00169967	1		0.22	0.33	0.32	0.29	0.0496655	1		0.245	0.64	0.41	0.431667	0.161984	1
	CV-B3 pool 1	7.98	6.87	7.43	7.42667	0.453162	5.25472		0.18	0.37	0.47	0.34	0.120277	18.2143		1.04	1.78	1.55	1.45667	0.309228	5.02299		4.56	4.98	4.21	4.58333	0.314784	10.6178
	CV-B3 pool 2	10.87	14.87	13.87	13.2033	1.69967	9.34198		0.27	0.214	0.287	0.257	0.0311876	13.7679		2.22	2.14	2.19	2.18333	0.0329983	7.52874		4.32	4.21	4.67	4.4	0.196129	10.1931
	EV-D68	1.34	1.76	1.55	1.55	0.171464	1		1.15	1.36	1.25	1.25333	0.0857645	0.808602		0.95	0.83	0.72	0.833333	0.0939267	1		0.87	0.47	0.62	0.653333	0.164992	1
	EV-D68 pool 1	3.84	3.98	3.55	3.79	0.179072	2.44516		3.04	2.78	3.55	3.12333	0.319826	2.01505		1.87	1.77	1.62	1.75333	0.10274	2.104		10.32	10.21	10.1	10.21	0.0898146	15.6276
	EV-D68 pool 2	4.22	4.44	4.39	4.35	0.094163	2.80645		4.22	4.14	4.19	4.18333	0.0329983	2.69892		2.61	2.94	2.72	2.75667	0.137194	3.308		9.89	10.23	10.03	10.05	0.139523	15.3827
