# Supplementary material for: Rational design of highly potent broad-spectrum enterovirus inhibitors targeting the nonstructural protein 2C
Source: PLoS Biol. 2020 Nov 6;18(11):e3000904. doi: 10.1371/journal.pbio.3000904 (PMC7673538; doi:10.1371/journal.pbio.3000904)
Supplement: S2 Data — (XLSX) [file pbio.3000904.s003.xlsx]

## Sheet: Figure 2
Data from Figure 2A																	Values represented are TCID50/ml calculated according to Reed and Muench method
	EV-A71
Compound concentration (µM)	1			12a			19d
150	3548134	2137962	4677352	316.228	316.228	316.228	316.228	316.228	316.228
100	316228	316228	1000000	316.228	316.228	316.228	316.228	316.228	316.228
30	354134	217962	467352	316.228	316.228	316.228	316.228	316.228	316.228
10	316228	316228	1000000	316.228	316.228	316.228	316.228	316.228	316.228
3	316228	316228	1000000	316.228	316.228	316.228	3548134	2137962	4677352
1	348134	2137962	467352	316228	316228	316228	3548134	2137962	4677352
0.3	316228	316228	316228	316228	3548134	3548134	316228	316228	1000000
0.1	316228	316228	316228	5888437	1698244	316228	354813	2137962	467752
0.01	316228	316228	316228	316228	3548134	3548134	316228	316228	1000000
0.001	316228	316228	316228	5888437	1698244	316228	316228	316228	1000000
	CV-B3
Compound concentration (µM)	1			12a			19d
150	10000	4677.35	5888.44	4677.35	10000	10000	ND	ND	ND
100	6760.83	10000	4677.35	10000	31622.8	3162.28	ND	ND	ND
30	58884.4	10000	21379.6	16982.4	3162.28	31622.8	2187.76	2187.76	1479.11
10	31622.8	16982.4	21379.6	218776	35481.3	10000	2187.76	2187.76	1625.6
3	5888437	3548134	35481340	10000	21379.6	213796	31622.8	5888.44	14791.1
1	1000000000	1000000000	1000000000	316227800	1000000000	316227800	40677.3	16098.2	16098.2
0.3	588843600	169824400	58884360	467735100	467735100	60255960	46773.5	19108	16944
0.1	316227800	116227800	71622780	467735100	467735100	60255960	1000	5884.37	16924.4
0.01	1000000000	1000000000	169824400	467735100	467735100	316227800	100000000	354813400	213796200
0.001	1000000000	1000000000	116227800	316227800	467735100	316227800	67608300	169824400	46773520				ND	not determined
	Polio
Compound concentration (µM)	1			12a			19d
150	100000000	100000000	46773520	35481.3	4677.35	5888.44	35481.3	3548.13	4677.35
100	100000000	100000000	46773520	46773.5	100000	35481.3	35481.3	3548.13	4677.35
30	100000000	100000000	46773520	3162.28	35481.3	35481.3	35481.3	3548.13	4677.35
10	100000000	100000000	316227800	46773520	100000000	213796200	21379.6	10000	10000
3	100000000	46773520	467735100	31622780	35481340	354813400	100000000	100000000	46773520
1	31622780	316227800	354813400	58884360	1000000000	169824400	100000000	100000000	46773520
0.3	31622780	316227800	354813400	35481340	588843600	35481340	100000000	100000000	316227800
0.1	1000000000	1000000000	1000000000	58884360	46773520	1000000000	100000000	46773520	467735100
0.01	31622780	316227800	354813400	31622780	35481340	354813400	354813400	354813400	67608300
0.001	1000000000	1000000000	1000000000	35481340	588843600	35481340	31622780	316227800	354813400
	CV-A24v
Compound concentration (µM)	1			12a			19d
150	350000	170000	350000	300	460.774	670.608	316.228	316.228	316.228
100	100000	1000000	100000	316.228	316.228	316.228	316.228	316.228	316.228
30	100000	100000	320000	1031.23	3000	4000	316.228	316.228	316.228
10	95000	350000	320000	169824	1000000	169824	316.228	316.228	316.228
3	31622.8	100000	100000	169824	562341	467735	100000	100000	354813
1	100000	169824	162341	169824	316228	316228	213796	169824	100000
0.3	123796	316228	467735	169824	316228	100000	100000	354813	213796
0.1	162278	316278	622078	469824	562341	300000	169824	588844	1000000
0.01	162278	312278	862278	169824	562341	100000	31622.8	354813	169824
	EV-D68
Compound concentration (µM)	1			12a			19d
150	31622.8	10000	35481.3	31622.8	10000	35481.3	ND	ND	ND
100	31622.8	21379.6	35481.3	31622.8	21379.6	35481.3	ND	ND	ND
30	31622.8	10000	35481.3	31622.8	10000	31622.8	31622.8	10000	35481.3
10	31622.8	21379.6	35481.3	10000	35481.3	31622.8	31622.8	21379.6	35481.3
3	31622.8	21379.6	35481.3	21379.6	35481.3	31622.8	10000	31622.8	31622.8
1	3162278	35481340	10000000	10000000	3162278	3548134	1000000	1000000	467735
0.3	31622780	16982440	4677352	10000000	3548134	4677352	6000000	6000000	3548134
0.1	21379620	11379620	61379620	7000000	4677352	8000000	5888437	6000000	3162278
0.01	31622780	16982440	4677352	6000000	6000000	4677352	6000000	4677352	3162278
0.001	21379620	11379620	61379620	21379620	11379620	6137962	3548134	1000000	3548134
	HRV-A2
Compound concentration (µM)	1			12a			19d
150	354813	354813	588844	460.774	813.796	400	ND	ND	ND
100	169824	188844	169824	737.962	467.735	500	ND	ND	ND
30	100000	162278	316228	1000	1698.24	3548.13	1316.23	1316.23	1316
10	316221	188844	100000	31622.8	588844	1000000	1000	1770.35	2103.96
3	354813	354813	354813	354813	354813	354813	354813	354813	588844
1	354813	100000	354813	354813	100000	354813	169824	188844	169824
0.3	169824	169824	100000	588844	467735	213796	100000	162278	316228
0.1	316278	312278	316278	100000	316228	100000	316221	588844	100000
0.01	354813	100000	354813	354813	100000	354813	354813	354813	354813
0.001	ND	ND	ND	ND	ND	ND	354813	100000	354813
	HRV-B14
Compound concentration (µM)	1			12a			19d
150	2137.96	1000	1000	2137.96	1000	1000	ND	ND	ND
100	1698.24	467.735	467.735	1698.24	467.735	467.735	ND	ND	ND
30	2137.96	1000	1000	2137.96	1000	1000	2137.96	1000	1000
10	3548134	1698244	10000000	46773520	21379620	35481340	1698.24	1467.73	4167.73
3	3548134	3548134	1698244	10000000	16982440	10000000	4677.35	2379.62	1000
1	3548134	1698244	10000000	3162278	35481340	4677352	348134	316228	354813
0.3	3548134	3548134	1698244	10000000	16982440	10000000	13548130	13548130	11698240
0.1	10000000	10000000	10000000	3162278	35481340	4677352	13548130	13548130	11698240
0.01	3548134	1698244	10000000	3548134	1698244	10000000	16982410	30000000	31612280
0.001	ND	ND	ND	ND	ND	ND	13548130	13548130	11698240
Figure 2B
Cytotoxicity values	% compared to DMSO
Compound concentration (µM)	1			12a			19d
150	86.2595	84.2487	85.5893	86.2595	84.2487	85.5893	99	98	102
100	97.7658	93.8559	94.0793	90.1191	85.534	95.8308	97.7658	93.8559	94.0793
30	99.5532	95.755	98.8829	87.6666	94.6694	90.9259	99.5532	95.755	98.8829
10	104.692	100.112	102.569	101.209	102.975	94.5513	97.7658	93.8559	94.0793
3	109.272	94.0793	99.3297	101.209	102.975	94.5513	99.5532	95.755	98.8829
1	113.629	97.8775	104.468	115.177	90.9721	99.0297	104.692	100.112	102.569
0.3	105.697	95.8667	98.6595	95.5571	92.2054	99.753	113.629	105.697	108.267
0.1	108.267	96.4253	101.341	113.151	107.56	101.695	100	102	101
0.01	112.4	105.027	106.256	101.209	102.975	94.5513	104.468	98.6595	101.341
0.001	100.267	96.4253	101.341	105.177	90.9721	99.0297	97.8775	95.8667	96.4253
DMSO							100.37	102.038	101.363

## Sheet: Figure 3
	All data represent luciferase reads
CV-B3-WT	CV-B3-WT
Concentration	1			19d			12a
33	2590	3550	2620	4780	4710	4660	ND	ND	ND
10	2560	3620	3960	5470	5590	15670	ND	ND	ND
3	3920	4950	49250	9490	5530	4580	1660	1680	2060
1	5530788	3762032	3646687	79460	34980	26750	1750	1510	2620
0.3	90990250	99106110	99849980	91241740	70251510	78293200	1580	2260	2620
0.1	101000000	107000000	121000000	127000000	140000000	133000000	6770	29250	22870
0.01	ND	ND	ND	ND	ND	ND	59266820	53385350	50333210
0.001	ND	ND	ND	ND	ND	ND	65291260	74040950	72037240
CV-B3-2C (A224V-I227V-A229V)	CV-B3-2C (A224V-I227V-A229V)
Concentration	1			19d			12a
33	3690	3390	1620	1410	1330	1900	ND	ND	ND
10	13610	12650	2780	1550	1400	1860	ND	ND	ND
3	6106780	5899740	10710	1560	1670	1180	1390	2130	3180
1	10258900	10812920	11020920	9670	9500	16540	177200	305950	295450
0.3	11221740	12993630	13213630	2349580	3427120	3427134	2159670	1625100	1770600
0.1	9682120	12386940	10132490	14729100	18197060	12232870	7722350	8743980	12950980
0.01	ND	ND	ND	ND	ND	ND	12979690	10621600	10521930
0.001	ND	ND	ND	ND	ND	ND	12308100	7426780	8998650
CV-B3-2C (I227V)	CV-B3-2C (I227V)
Concentration	1			19d			12a
33	2250	1460	1040	1220	1210	1270	ND	ND	ND
10	1020	1410	1210	1510	1640	2780	ND	ND	ND
3	105780	103690	103930	2600	1760	2540	470	350	440
1	1945370	1834630	2535490	5660	2630	2800	900	850	740
0.3	2798180	3002750	2109110	810850	575900	1294110	540	660	650
0.1	3919830	4634820	2601160	5501490	4113520	5600140	914820	879860	958910
0.01	ND	ND	ND	ND	ND	ND	6037190	4259480	4927220
0.001	ND	ND	ND	ND	ND	ND	5261130	4628400	5080450
CV-B3-2C (C179F)	CV-B3-2C (C179F)
Concentration	1			19d			12a
33	959440	482530	592100	2510	3116	3116	ND	ND	ND
10	728240	778120	572000	3516	2116	2582	ND	ND	ND
3	596940	612800	658290	7516	7116	5582	1390600	1268560	1221520
1	781560	984480	695650	30255	402116	502582	1778120	1235260	1155970
0.3	1000690	501370	500570	916740	1018490	1007230	549070	564100	641620
0.1	747460	645010	604500	916740	1018490	1007230	1114790	1056090	1153090
0.01	ND	ND	ND	ND	ND	ND	887220	762810	655380
0.001	ND	ND	ND	ND	ND	ND	916740	1018490	1007230
CV-B3-2C (C179Y)	CV-B3-2C (C179Y)
Concentration	1			19d			12a
33	2230	1740	1530	1590	1250	1480	ND	ND	ND
10	1430	1700	1290	1070	1200	1280	ND	ND	ND
3	144780	75660	42260	4920	4800	4770	760	510	510
1	188310	488890	174580	238870	150220	329530	14570	12790	14290
0.3	625540	780610	690310	165420	364560	233980	37060	15420	28390
0.1	638000	415110	651940	379480	643300	899090	176700	809700	425200
0.01	ND	ND	ND	ND	ND	ND	354100	220560	488300
0.001	ND	ND	ND	ND	ND	ND	231680	362180	370380
CV-B3-2C (F190L)	CV-B3-2C (F190L)
Concentration	1			19d			12a
33	1580	1580	1270	3026	6833	7541	ND	ND	ND
10	2110	3580	3660	3675	5881	6394	ND	ND	ND
3	252400	246680	485400	6936	10100	6602	75170	30890	13290
1	2289220	1131220	908600	154410	102829	114278	189560	83630	77560
0.3	4394740	3461440	3469180	1619920	2386670	3046690	430440	237870	107420
0.1	2405120	3047760	5698110	4506300	3845690	4250240	1399380	1748010	1423170
0.01	ND	ND	ND	ND	ND	ND	2389930	3288470	2013860
0.001	ND	ND	ND	ND	ND	ND	2728280	2578980	1060640
EC50 calculated from biological triplicates of 3 independent eperiments
	AB2171			AB2172			AB2576			SFX
	Exp1	Exp2	Exp3	Exp1	Exp2	Exp3	Exp1	Exp2	Exp3	Exp1	Exp2	Exp3
WT	1.141	1.22	1.33	0.6721	0.567	0.769	0.03582	0.03211	0.0211	0.4569	0.897	0.653
I227V	3.229	3.892	2.9	0.4513	0.746	0.432	0.127	0.153	0.143	1	1.356	1.457
AVIVAV	4.154	4.675	5.64	0.5689	0.876	0.487	8.618	9.432	8.576	5.753	7.987	6.234
C179F	30	26	28	0.81	0.987	0.746	4.488	5.213	4.898	14.512	13.345	12.983
C179Y	3.674	3.87	3.54	1.05	0.994	0.88	3	3	3	1.559	3.834	2.938
F190L	4.313	4.876	4.324	1.2432	1.231	1.103	0.3557	0.452	0.398	1.079	2.836	2.03

## Sheet: Figure 4
Figure 3B
																								Figure 3C
Compound Conc (µM)	CV-B3-WT			CV-B3-2C-F190L			CV-B3-2C-H243R			CV-B3-2C-F190L+H243R
30	200	270	340	3970	3750	3360	320	280	320	12460	16520	17430													Time (hrs)	RLuc_CVB3_WT			RLuc_CVB3_F190L			RLuc_CVB3_H243R			RLuc_CVB3_F190L_H243R
10	300	290	310	4970	4750	6360	650	280	1280	3032430	3429380	3638300													0	6600	3170	2670	3500	2100	3000	10260	3980	1630	6600	3170	2670
3	330	380	320	10182	11945	18856	1330	400	1230	14228950	15522510	15732890													2	320	320	280	260	200	200	230	350	260	410	520	530
1	887240	785130	645460	890040	900650	1313630	3768000	3195900	484900	17947150	17344710	15228260													4	11510	7240	7150	1300	940	1300	2300	2980	4230	8620	9890	13870
0.3	17232700	18885660	16356750	967970	733670	998100	7115700	5874800	609370	19916140	19385130	17756910													6	1061050	168390	663210	82750	240130	95560	188480	138980	156850	1087370	767740	1046750
0.1	17232700	18885660	16356750	1094570	1462370	675470	6648900	6471300	6471300	27184850	20684140	18257920													8	3030950	4779230	7915860	1630490	756950	976170	1356270	2037620	1188600	6518070	9480760	6279410
DMSO	17232700	18885660	16356750	899070	1535050	647920	5456200	4052200	3254500	17232700	18885660	16356750													10	19338240	15218070	13658850	2100840	1155800	710320	2509560	4283150	3433310	20786670	14048910	14055360
Gua	1190	1090	1240	1260	950	990	890	920	3120	16560	16990	49870													12	14037000	19206200	18011800	1755590	1607330	340110	2372900	2982960	1205170	14978790	9197710	14424020
	IN figure 3B the Renilla luciferase reads were normalized to DMSO for each individual virus																								24	26859510	20977930	18604320	7137990	22145810	11246770	13153300	21187900	10883440	14040700	7480980	9382270
Figure 3E																								Figure 3F
Compound Conc (µM)	Cytotoxicity compound 19d			EV-A71(BrCr)			EV-A71-2C-R151H			EV-A71-2C-M193L			EV-A71-2C-R151H+M193L			EV-A71-2C-T133S			EV-A71-2C-133S+R151H+M193L					Time (hrs)	EV-A71(BrCr)			EV-A71-2C-T133S			EV-A71-2C-R151H			EV-A71-2C-M193L			EV-A71-2C-R151H+M193L			EV-A71-2C-133S+R151H+M193L
30	94.0435	89.087	110.609	98.1223	94.4541	90.524	95.7808	91.2136	89.1257	90.5863	89.7037	87.3083	97.1734	96.5677	96.81	93.7898	91.3222	87.9909	110.325	94.4596	105.666			0	5011.87			6456.54			7585.78			16218.1			5011.87			10000
15	93.2609	90.1304	104.217	94.1921	92.2271	88.5589	95.7808	89.1257	87.4293	91.847	87.3083	86.804	8.98445	11.0438	12.8609	92.9262	90.0884	87.0039	8.98445	11.0438	12.8609			2	467.352	217.962	312.278	100	467.352	500	100	354.813	354.813	467.352	1000	100	467.352	100	198.244	100	100	698.244
7.5	96.2609	96.5217	96.913	100.48	99.0393	95.2402	97.6077	95.5198	93.0405	95.3772	91.2166	92.8556	8.98445	11.0438	12.8609	97.9848	94.7769	91.3222	12.1301	10.4197	16.9675			4	4677.35	10000	10000	2137.96	1548.13	1677.35	3540.81	1690.82	5880.84	662.278	677.352	5000	1000	3162.28	3548.13	3162.28	10000	3162.28
3.75	94.3043	99.5217	100.957	101.266	99.5633	96.5502	102.697	97.3467	96.4332	23.009	15.6966	17.3356	12.4975	17.8276	15.6471	100.699	99.342	94.6535	3.16894	15.2571	-0.986359			6	46773.5	213796	100000	3162.28	3000	1698.24	147901	58088.4	100000	4000	3000	2000	31622.8	35481.3	16982.4	21379.6	31622.8	31622.8
1.875	98.3478	99.913	101.217	102.314	101.266	100.218	71.7703	83.6451	73.0752	7.87981	6.61904	5.7365	14.5568	17.4642	15.5259	99.7121	99.8355	95.8873	3.16894	15.2571	-0.986359			8	35481340	4677352	4677352	354813	46773.5	169824	3162278	4677352	10000000	467735	316228	354813	2137962	4677352	4677352	1698244	3162278	3162278
0.9375	98.087	99.7826	98.3478	3.52402	4.18341	7.42358	10.4393	7.43802	7.82949	5.86258	4.98004	5.86258	8.98445	11.0438	12.8609	94.9003	99.9589	95.3938	3.16894	15.2571	-0.986359			10	31622780	35481340	58884360	1698244	3548134	3162278	10000000	46773520	35481340	1000000	1000000	3548134	100000000	46773520	10000000	35481340	10000000	10000000
0.4688	99.2609	97.1739	98.4783	6.68122	6.55022	6.0262	5.35015	5.74163	5.61114	6.36688	5.61042	4.85396	11.1649	13.4666	13.1032	39.1322	53.8145	47.2754	3.16894	15.2571	-0.986359			12	213796200	467735100	169824400	4677352	4677352	2137962	100000000	16982440	16982440	354813	1000000	1000000	100000000	58884360	67608300	100000000	100000000	16982440
0.2344	92.2174	90.6522	94.5652	5.8952	4.97817	5.24017	6.1331	7.43802	7.30753	7.62765	4.98004	5.10611	11.8918	14.0723	12.2552	20.255	20.6251	19.8848	3.16894	15.2571	-0.986359
Figure 3H																								Figure 3I
Compound Conc (µM)	Cytotoxicity			V96M			T196S			Fermon														Time (hrs)	EV-D68 (Fermon)			EV-D68 -2C-V96M			EV-D68 -2C-T196S
30	90.7768	91.1115	97.4602	109.95	101.842	103.845	109.948	106.039	109.278	109.948	106.039	109.278												0	13379.6	14677.4	13000	21379.6	10000	10000	21379.6	20000	20000
15	94.6304	94.0934	93.6889	100.506	107.947	102.287	102.405	111.906	97.379	109.948	106.039	109.278												2	3162.28	4677.35	3162.28	1698.24	3162.28	2137.96	1698.24	1162.28	1137.96
7.5	94.2008	95.5969	94.1185	106.294	106.183	107.629	92.4051	93.522	89.5011	109.948	106.039	109.278												4	21379.6	3548.13	10000	30000	4677.35	4677.35	3000	2677.35	3677.35
3.75	99.4756	99.2608	94.5355	46.2938	36.1825	47.6294	27.1556	24.3634	28.4959	102.405	111.906	97.379												6	467735	231793	213796	369824	313796	36773.5	59824.4	83796.2	66773.5
1.875	101.586	111.276	99.3556	25.7985	20.2337	19.8998	6	10.0111	12.3484	102.405	111.906	97.379												8	3162271	3154813	3154813	267735	2137962	2548134	116228	1048134	100000
0.9375	97.9595	94.0934	83.2468	25.7985	20.2337	19.8998	10.0145	15.0111	12.3484	10	10	16.5525												10	31622780	31622780	31622780	10000000	11622780	11379620	662278	662278	777352
0.4688	105.584	107.947	87.7573	19.5826	25.0195	19.3601	16.0145	16.0111	12.3484	22	14	23												12	11162280	11162280	11162280	8000000	9000000	8000000	862278	862278	977352
0.2344	105.584	94.4156	95.2998	12.0145	10.0111	12.3484	12.0145	10.0111	22.3484	10	10	12

## Sheet: Figure 6
		Wt
		DMSO	BF	100 SFX	60 SFX	30 SFX	100 2172	60 2172	30 217
	EC50	59.23	59.29	62.45	61.32	60.12	62.77	59.93	59.03	REPLICATE 1
	EC50	58.43	59.01	63.63	61.89	59.71	63.77	59.76	59.14	REPLICATE 2
	EC50	59.11	59.95	62.12	61.99	59.15	63.2	59.89	58.9	Replicate 3
	Average	58.9233	59.4167	62.7333	61.7333	59.66	63.2467	59.86	59.0233
	Calculation	0.306667	0.366667	3.52667	2.39667	1.19667	3.84667	1.00667	0.106667	REPLICATE 1
	delta TM	-0.493333	0.0866667	4.70667	2.96667	0.786667	4.84667	0.836667	0.216667	REPLICATE 2
		0.186667	1.02667	3.19667	3.06667	0.226667	4.27667	0.966667	-0.0233333	Replicate 3
	Average	7.10543e-15	0.493333	3.81	2.81	0.736667	4.32333	0.936667	0.1
	SDEV	0.352263	0.394067	0.648194	0.295108	0.397576	0.40958	0.0725718	0.0980929
		F190L
		DMSO	BF	100 SFX	60 SFX	30 SFX	100 2172	60 2172	30 217
	EC50	58.96	58.91	57.95	58.47	58.23		58.87	58.94	REPLICATE 1
	EC50	58.44	58.67	57.96	58.39	58.84	56.78	58.73	58.72	REPLICATE 2
	EC50	58.89	58.73	57.71	58.64	59.18	57.22	58.6	58.78
	Average	58.7633	58.77	57.8733	58.5	58.75	57	58.7333	58.8133
	Calculation	0.196667	0.146667	-0.813333	-0.293333	-0.533333		0.106667	0.176667
	delta TM	-0.323333	-0.0933333	-0.803333	-0.373333	0.0766667	-1.98333	-0.0333333	-0.0433333
		0.126667	-0.0333333	-1.05333	-0.123333	0.416667	-1.54333	-0.163333	0.0166667
	Average	-9.4739e-15	0.00666667	-0.89	-0.263333	-0.0133333	-1.76333	-0.03	0.05
	SDEV	0.23041	0.10198	0.115566	0.104243	0.393022	0.22	0.110252	0.0928559

## Sheet: Figure 7
	EV-A71
Concentration (µM)	1			12a			12b
100	11.5913	20.0727	21.6478	110.819	116.746	120.126	110.747	119.064	107.468
33.3333	13.4087	20.6785	25.0404	119.701	118.637	111.781	107.747	119.064	117.468				Table in Figure 7A
11.1111	11.5913	20.0727	21.6478	119.819	116.746	110.126	100.747	119.064	107.468
3.3333	12.0987	12.2161	13.2733	12.3336	15.0352	19.2639	91.1267	117.088	97.8476						12b
1.1111	13.4087	20.6785	25.0404	12.3336	15.0352	19.2639	89.9407	116.561	102.065						exp1	exp2	exp3	AVERAGE	SDTEV
0.3704	11.5913	20.0727	21.6478	12.5685	16.7972	13.6257	31.7298	16.0285	26.5345					EV-A71	0.85	0.23	0.39	0.49	0.2628
0.1235	12.0987	12.2161	13.2733	11.9812	14.0955	13.6257	8.6396	9.79411	10.7177					CV-B3	0.00298	0.0032	0.00255	0.0029	0.0003
0.0412	13.4087	20.6785	25.0404	12.0987	12.2161	13.2733	8.75505	10.1405	13.8349					Polio	1.76	1.42	0.99	1.39	0.3151
0.0137	11.5913	20.0727	21.6478	12.3336	12.2161	11.2764	8.17779	10.6023	11.4104					CVA24v	1.11	1.23	1.67	1.3367	0.2407
0.0046	12.0987	12.2161	13.2733	12.3336	15.0352	19.2639	8.52415	14.1813	13.8349					EVD68	0.088	0.093	0.076	0.0857	0.0071
														HRV2	2.76	3.21	2.28	2.75	0.3797
														HRV14	1.12	0.9	0.84	0.9533	0.1204
	CV-B3
Concentration (µM)	1			12a			12b
10	111.619	82.0162	97.2661	102.144	95.7122	98.0623	101.167	95.9721	104.668
3.3333	108.671	85.22	102.264	103.381	89.7753	100.165	102.974	100.151	104.555
1.1111	69.1798	64.4511	60.4699	110.307	87.92	98.0623	101.393	99.9247	103.426
0.3704	31.7298	16.0285	26.5345	108.081	95.0938	115.255	101.957	103.877	102.635
0.1235	8.6396	9.79411	10.7177	112.657	101.031	21,253350*	99.9247	100.263	102.748
0.0412	8.75505	10.1405	13.8349	112.657	101.031	21,253350*	102.861	101.167	103.426
0.0137	8.17779	10.6023	11.4104	31.7298	16.0285	26.5345	101.732	101.506	105.007
0.0046	8.52415	14.1813	13.8349	7.6556	9.68383	3.75761	88.2521	78.519	79.7121
0.001	8.4087	12.9113	13.3731	10.6023	13.4886	15.1049	12.7273	16.4436	14.7652
0.00033	9.44776	12.4495	15.1049	10.6023	13.4886	15.1049	12.4875	12.008	12.6074
	PV-1
Concentration (µM)	1			12a			12b
100	9.29351	9.29351	9.1598	99.781	98.9928	101.358	94.2632	96.1025	105.824
33.3333	13.4388	8.35748	9.29351	113.496	89,31078*	111.553	94.7887	93.7377	106.219
11.1111	10.7644	8.35748	9.1598	82.2926	62,31780*	89.8506	100.535	102.561	105.184
3.3333	10.497	11.7005	9.1598	13.4388	8.35748	9.29351	109.849	103.263	104.772
1.1111	13.4388	8.35748	9.29351	10.7644	8.35748	9.1598	20.2378	15.8472	16.3961
0.3704	13.4388	8.35748	9.29351	10.497	11.7005	9.1598	13.3775	12.0055	11.7311
0.1235	10.7644	8.35748	9.1598	13.4388	8.35748	9.29351	9.9474	11.3195	12.0055
0.0412	10.497	11.7005	9.1598	10.7644	8.35748	9.1598	11.045	11.8683	12.5543
0.0137	10.497	8.75864	8.62492	10.497	11.7005	9.1598	11.045	11.045	11.5939
0.0046	10.497	8.75864	8.62492	10.497	11.7005	9.1598	11.045	11.045	11.5939
	CV-A24v
Concentration (µM)	1			12a			12b
100	6.93393	8.03845	20.5563	106.3	102.374	110.232	82.2926	86.3728	89.8506
33.3333	3.2522	14.0519	13.6838	113.496	111	111.553	98.3206	97.0611	97.1756
11.1111	8.18224	7.25916	9.38187	82.2926	86.3728	89.8506	105.473	108.334	112.487
3.3333	6.81121	14.4201	12.702	9.79107	10.5285	14.2155	106.3	102.374	110.232
1.1111	10.0021	16.3837	13.9292	10.0369	10.7743	14.83	14.8126	13.6228	22.1892
0.3704	10.8611	15.1565	15.6474	12.7407	14.2155	15.1987	14.8126	13.6228	22.1892
0.1235	8.52935	8.16118	15.8928	12.9865	12.4949	21.3437	14.8126	12.909	19.2147
0.0412	9.38842	8.89752	11.4747	16.1819	13.1094	20.3605	14.0988	16.3593	16.4783
0.0137	9.38842	8.89752	11.4747	16.1819	13.1094	20.3605	14.0988	16.3593	16.4783
0.0046	10.497	8.75864	8.62492	10.497	11.7005	9.1598	11.045	11.045	11.5939
	EV-D68
Concentration (µM)	1			12a			12b
10	100.368	102.702	104.422	100.876	104.38	113.014	95.6204	100.626	112.763
3.3333	104.422	100.246	109.335	101.502	102.252	110.761	103.504	103.504	113.389
1.1111	105.527	109.089	109.58	91.9917	94.6194	110.886	104.38	102.252	111.637
0.3704	8.52935	8.16118	15.8928	8.52935	8.16118	15.8928	98.999	100.501	112.888
0.1235	8.52935	8.16118	15.8928	10.386	11.4321	12.9265	107.007	105.506	109.76
0.0412	9.38842	8.89752	11.4747	11.1333	12.4782	12.9265	10.386	11.4321	12.9265
0.0137	6.93393	8.03845	20.5563	9.38842	8.89752	11.4747	11.1333	12.4782	12.9265
0.0046	6.93393	8.03845	20.5563	6.93393	8.03845	20.5563	12.1793	12.9265	15.0187
0.001	8.52935	8.16118	15.8928	11.1333	12.4782	12.9265	11.1333	12.4782	12.9265
0.00033	8.52935	8.16118	5.89282	9.38842	8.89752	11.4747	6.93393	8.03845	20.5563
	HRV-A2
Concentration (µM)	1			12a			12b
100	4.84869	8.66575	8.76891	89.5652	104.147	110.034	100.093	102.52	105.578
33.3333	4.84869	8.66575	8.76891	99.5652	104.147	100.034	100.093	102.52	105.578
11.1111	0	2.16644	1.85695	48.3946	57.9264	41.9398	99.5652	104.147	110.034
3.3333	6.08666	4.43604	5.98349	11.1156	18.0654	21.7232	83.2845	84.4313	84.7181
1.1111	0	9.3879	4.43604	18.0654	16.8462	24.4056	12.6155	14.1446	14.4314
0.3704	11.7607	8.97524	8.66575	15.1392	18.0654	15.3831	13.0933	13.1889	13.7623
0.1235	6.49931	7.22146	5.98349	6.8482	15.6269	14.7734	12.6155	13.1889	12.7111
0.0412	7.11829	8.56259	11.1417	16.3585	16.9681	15.3831	15.1004	21.3125	13.3801
0.0137	2.37276	5.36451	3.71389	6.11664	14.5296	13.0664	14.2402	14.6225	13.0933
0.0046	2.37276	5.36451	3.71389	6.11664	14.5296	13.0664	14.2402	14.6225	13.0933
	HRV_B14
Concentration (µM)	1			12a			12b
100	104.147	89.1582	86.605	89.5652	94.1472	100.034	99.5652	104.147	100.034
33.3333	100.034	89.1582	86.605	98.3946	104.147	102.94	99.2522	114.147	100.034
11.1111	71.9426	62.9417	74.4773	94.6272	95.7785	85.4167	98.3946	107.926	101.94
3.3333	15.2266	15.2266	14.5606	94.6272	95.7785	85.4167	99.5652	104.147	110.034
1.1111	29.6577	30.8788	30.9898	18.8048	20.943	27.193	98.3946	107.926	101.94
0.3704	23.8668	30.9898	27.193	18.8048	20.943	27.193	105.351	107.391	106.589
0.1235	24.3293	38.0944	18.8048	10.2522	17.3246	27.193	106.02	106.455	105.786
0.0412	15.2266	14.5606	20.943	11.568	20.943	17.6535	15.2266	14.5606	17.3246
0.0137	15.2266	15.2266	14.5606	10.2522	17.3246	20.943	10.2522	17.3246	10.943
0.0046	15.2266	15.2266	14.5606	15.2266	15.2266	14.5606	15.2266	15.2266	14.5606

## Sheet: Figure 8
Figure 8B
SERT		FX		12a		19b		19d		12b
	Control	1µM	100µM	1µM	100µM	1µM	100µM	1µM	100µM	1µM	100µM
n	14	8	8	8	8	7	8	8	8	8	8
Mean	100	2.13163e-14	7.65463	99.4745	114.092	104.077	84.3055	104.615	107.211	88.7612	102.469
%	1	0	0.0765463	0.994745	1.14092	1.04077	0.843055	1.04615	1.07211	0.887612	1.02469
SD	10.0831	5.86717	8.94551	10.9567	23.1262	7.91263	17.9968	6.79121	11.5599	12.4648	20.0596
%	0.100831	0.0586717	0.0894551	0.109567	0.231262	0.0791263	0.179968	0.0679121	0.115599	0.124648	0.200596
SEM	0.0269483	0.0207436	0.0316272	0.0387376	0.0817633	0.0299069	0.0636283	0.0240106	0.0408705	0.0440696	0.0709213
DAT		FX		12a		19b		19d		12b
	Control	1µM	100µM	1µM	100µM	1µM	100µM	1µM	100µM	1µM	100µM
n	7	7	7	7	7	4	7	7	7	7	7
Mean	100	110.104	0	80.4016	86.9569	94.861	75.9783	99.9783	90.1191	98.697	90.1253
%	1	1.10104	0	0.804016	0.869569	0.94861	0.759783	0.759783	0.901191	1.02567	0.621253
SD	14.8475	4.60563	17.2343	26.2324	15.458	12.1725	8.69607	8.69607	25.8885	13.9647	19.5114
%	0.148475	0.0460563	0.172343	0.262324	0.15458	0.121725	0.0869607	0.0869607	0.258885	0.139647	0.195114
SEM	0.0561184	0.0174076	0.0651395	0.0991492	0.0584258	0.0608627	0.0328681	0.0328681	0.0978495	0.0527816	0.0737462
NET		FX		12a		19b		19d		12b
	Control	1µM	100µM	1µM	100µM	1µM	100µM	1µM	100µM	1µM	100µM
n	7	7	7	7	7	4	7	7	7	7	7
Mean	100	106.826	-2.13163e-14	121.035	112.597	124.304	113.384	125.873	118.011	100	103.417
%	1	1.06826	-2.13163e-16	1.21035	1.12597	1.24304	1.13384	1.25873	1.18011	1	1.03417
SD	15.271	19.5919	13.2344	16.0641	12.0689	13.1796	17.5171	9.76394	17.8187	7.95357	2.20891
%	0.15271	0.195919	0.132344	0.160641	0.120689	0.131796	0.175171	0.0976394	0.178187	0.0795357	0.0220891
SEM	0.0577191	0.0740503	0.0500211	0.0607167	0.0456163	0.0658979	0.0662085	0.0369042	0.0673482	0.0300617	0.00834888

## Sheet: S4 Fig
S4 Figure Panel A
	Time	Compound	Number of Spikes	SEM	Number of Bursts	SEM	Number of Network Bursts	SEM
	0.5h	Fluoxetine 0.3µM	87.0786	7.4876	83.9106	7.39454	79.0581	8.74846
	0.5h	Fluoxetine 1µM	92.5906	6.63124	90.4121	4.88034	93.1391	8.00874
	0.5h	Fluoxetine 3µM	80.7555	7.17383	87.0744	8.30082	70.793	6.50967
	0.5h	Fluoxetine 5µM	49.0492	4.37511	52.8613	5.85842	44.6922	5.78296
	0.5h	Fluoxetine 10µM	32.3264	7.27052	35.4314	6.7231	26.464	5.68659
S4 Figure Panel B
	0.5h	Fluoxetine 10µM	11.077	5.36895	24.541	7.80149	23.0835	7.67471
	0.5h	AB2172 10µM	84.5064	4.47822	118.744	10.3152	124.779	10.8468
	0.5h	AB2558 10µM	81.2964	6.39693	83.4155	11.3662	106.524	14.6952
	0.5h	AB2576 10µM	101.924	4.44826	109.037	7.06993	130.211	8.77212
	0.5h	AB2762 10µM	90.9323	6.07667	106.005	11.9944	124.971	14.0059
