# Supplementary material for: Rational design of highly potent broad-spectrum enterovirus inhibitors targeting the nonstructural protein 2C
Source: PLoS Biol. 2020 Nov 6;18(11):e3000904. doi: 10.1371/journal.pbio.3000904 (PMC7673538; doi:10.1371/journal.pbio.3000904)
Supplement: S3 Table — Multicycle viral replication assay was performed in HeLa R19, HAP1, and BGM cells. Shown are EC50 and CC50 values in μM. Data represent mean ± SD calculated from two independent experiments both performed in biological triplicates. SI = selectivity index (CC50/EC50). All underlying experimental data are displayed in S1 Data. (XLSX) [file pbio.3000904.s006.xlsx]

## Sheet: Sheet1
			Hela			HAP1			BGM
	Compound	EC50	CC50	SI	EC50	CC50	SI	EC50	CC50	SI
	1	1.76 ± 0.11	43.92 ± 3.52	25	1.57 ± 0.08	45.59 ± 0.50	29	1.66 ± 0.23	50.65 ± 0.32	32
	5c	4.82 ± 0.14	>100	>20	2.52 ± 0.47	>100	>40	4.18 ± 0.39	>100	>25
	5d	0.42 ± 0.11	53.05 ± 1.45	127	0.25 ± 0.08	53.94 ± 0.04	216	0.63 ± 0.14	66.05 ± 1.05	105
	5e	8.87 ± 0.45	>100	>12	15.85 ± 1.65	>100	>6	17.82 ± 1.13	>100	>6
	12a	0.01 ± 0.01	>100	>1000	0.02 ± 0.02	>100	>3000	0.04 ± 0.02	>100	>2900
	19a	1.62 ± 0.37	>100	>50	0.73 ± 0.25	>100	>130	1.84 ± 0.06	>100	>55
	19b	0.68 ± 0.22	>100	>150	0.35 ± 0.20	>100	>250	0.14 ± 0.04	>100	>750
	19c	4.42 ± 0.36	>100	>23	2.12 ± 0.03	>100	>45	4.30 ± 0.35	>100	>25
	19d	0.77 ± 0.14	93.68 ± 1.34	107	0.75 ± 0.06	97.77 ± 0.32	117	0.38 ± 0.06	92.59 ± 1.51	217
	19e	0.93 ± 0.06	54.00 ± 1.00	58	2.85 ± 0.71	54.89 ± 0.44	19	2.41 ± 0.36	55.92 ± 0.95	23
	19f	3.28 ± 0.74	32.87 ± 2.00	10	2.10 ± 0.20	62.54 ± 1.55	30	2.60 ± 0.38	31.92 ± 1.41	12
	19g	1.36 ± 0.35	>100	>75	2.38 ± 0.30	>100	>35	1.70 ± 0.26	>100	>60
	19h	7.62 ± 0.93	42.75 ± 1.75	6	4.13 ± 0.15	48.74 ± 0.35	12	>100	46.83 ± 1.48	ND
	19i	2.75 ± 0.25	68.53 ± 0.47	25	1.75 ± 0.29	>100	>55	1.71 ± 0.28	55.40 ± 0.05	32
	22	2.60 ± 0.09	>100	>40	2.69 ± 0.19	>100	>35	2.28 ± 0.27	>100	>45
