# Supplementary material for: Rational design of highly potent broad-spectrum enterovirus inhibitors targeting the nonstructural protein 2C
Source: PLoS Biol. 2020 Nov 6;18(11):e3000904. doi: 10.1371/journal.pbio.3000904 (PMC7673538; doi:10.1371/journal.pbio.3000904)
Supplement: S4 Table — Primers used for introducing mutations in CV-B3, EV-A71, and EV-D68. Mutations introduced are shown in small characters in the primer sequence. (XLSX) [file pbio.3000904.s007.xlsx]

## Sheet: Sheet1
	Virus	2C mutations		5'-3' sequence
	CVB3	H234R	FW	AAGGAGATTTcgcTTTGACATGAAC
			REV	GCCAAGGCTCTGCTATCT
	EV-A71	M193L	FW	ATTTTGTCAActgGTTTCTACAGTAG
			REV	AGGGACATGTCTTTTCCG
		R151H	FW	TGACAAGTATcacTCTAGTGTATAC
			REV	GCAATGGCTCTAGCTATAATG
		T133S	FW	TTCCCCAGGAtcgGGCAAATCGC
			REV	CCTCTGATGATCAAGCATACAGGTTC
	EVD-68	V96M	FW	ACTTTACGCAatgGAATCAAAAAG
			REV	GGTGCGTACTTCCTACAG
		T196S	FW	TTCCCCAGGAtcgGGCAAATCGC
			REV	CCTCTGATGATCAAGCATACAGGTTC
